# Supplementary material for: Mutations in the C1 element of the insulin promoter lead to diabetic phenotypes in homozygous mice
Source: Commun Biol. 2020 Jun 16;3:309. doi: 10.1038/s42003-020-1040-z (PMC7297962; doi:10.1038/s42003-020-1040-z)
Supplement: Supplementary file 2 — Supplementary Data 1 [file 42003_2020_1040_MOESM2_ESM.xlsx]

## Sheet: Fig1d
Male	normal	1C6	1Cm	1C1	1-2*	1-1*	2C3	2C6	2-3*	2C1	2-2*	2-1*
	7.3	8.3	8.8	8.9	7.3	6.3	7.3	7.3	7.3	6.8	7.6	6.3
	6.5	7.4	6.7	5.3	6.5	6	6.5	5.7	5.3	6.5	6.4	6.5
	8	8.1	8.8	8.8	8.7	8	8	8.3	8.7	8.9	8.6	8.8
	7.5	6.3	5.4	8.5	7.5	8.5	7	7	7.5	6	7.5	6.4
	7.3	7.2	5.3	5.3	6.3	6.3	6.3	6.5	6.3	7.3	6.3	7.1
	8	7.6	8.9	8.1	8.8	8.5	8.9	8.8	8.8	8.7	8.4	8.5
Ave	7.43333	7.48333	7.31667	7.48333	7.51667	7.26667	7.33333	7.26667	7.31667	7.36667	7.46667	7.26667
SD	0.557375	0.713909	1.73369	1.71396	1.05909	1.18771	0.97707	1.1431	1.36002	1.1894	0.966782	1.11116
SE	0.2275	0.291392	0.707627	0.699576	0.432281	0.484782	0.398804	0.466569	0.555112	0.485468	0.394605	0.453533
female	normal	1C6	1Cm	1C1	1-2*	1-1*	2C3	2C6	2-3*	2C1	2-2*	2-1*
	7.4	7.3	7.3	8.4	7.7	7.5	7.3	8.8	7.3	7.3	7.6	6.4
	8	6.5	6.1	5.8	5.9	7.1	5.8	5.7	6.3	6.7	6.9	7
	8.3	8.8	8.7	8.1	8.3	8.2	8.8	8.9	8.2	7.8	8.1	8.3
	6	6.1	7	8.5	7	6.1	7.5	7.5	7.5	7	7.5	6.9
	6	6.3	6	6.2	6.1	7.3	6.8	5.3	6.8	6.5	6.8	7.1
	8.3	8.9	8.9	8	8.4	8.1	8.4	8.8	8.3	8.3	7.3	8
Ave	7.33333	7.31667	7.33333	7.5	7.23333	7.38333	7.43333	7.5	7.4	7.26667	7.36667	7.28333
SD	1.08382	1.25605	1.24365	1.18322	1.08012	0.765289	1.08566	1.63829	0.779744	0.68313	0.480278	0.719491
SE	0.442376	0.512674	0.507612	0.482945	0.440867	0.312363	0.443128	0.668691	0.318263	0.278829	0.196032	0.29367

## Sheet: Fig1e
Male	normal	1C62-3*	1C62C1	1C62-2*	1C62-1*	1Cm2-3*	1Cm2C1	1Cm2-2:	1Cm2-1*	1C12-3*	1C12C1	1C12-2*	1C12-1*	1-2*2-3*	1-2*2C1	1-2*2-2*	1-2*2-1*	1-1*2-3*	1-1*2C1	1-1*2-2*	1-1*2-1*	1C12C3	1C12C6	1-2*2C3	1-2*2C6	1-1*2C3	1-1*2C6
	7.3	6.3	7.7	7.5	7.3	7.3	7.3	7.4	7.8	7.5	7.6	7.3	6.5	7.5	6.3	7.3	7.3	7.3	5.4	7.3	8.9	6.3	6.7	7.3	8.3	6.3	6.8
	6.5	5.6	6	6.9	6.5	5.8	5.8	5.7	6.1	6.6	6.4	6.3	6.5	5.3	5.8	5.1	5.6	6.3	7	6.5	7.4	5.1	6.5	6.6	7.5	5.2	6.5
	8	8	8.3	8.4	8.4	8.8	8.3	8.7	8.7	8.9	8.9	8.2	8	9.2	8.1	9.2	8.9	9.2	8.3	8.7	8.1	8	8.9	8.5	8.1	8	8.8
	7.5	8.9	7	6.1	7.5	7.4	7	7.5	7	5.8	7.5	7	6.4	5.1	8.5	8	7.5	8.3	6.9	6.6	5.7	9.2	6	6.1	6.3	8.9	6.1
	7.3	6.3	6.1	7.3	6.8	6.8	6.5	6.9	5.5	7.3	5.9	6.5	7.1	8.3	6.3	5.5	6.8	6.8	7.1	6.4	7.2	6.1	7.3	6.4	7.1	5.9	7.3
	8	8.6	7.8	8.1	8.8	8.5	8.5	8.4	8.9	8.2	8.5	8	8.2	8.8	8.7	8.8	8.6	8.8	9	8.4	7.6	8.9	8.8	8.9	7.6	9.3	8.7
Ave	7.43333	7.28333	7.15	7.38333	7.55	7.43333	7.23333	7.43333	7.33333	7.38333	7.46667	7.21667	7.11667	7.36667	7.28333	7.31667	7.45	7.78333	7.28333	7.31667	7.48333	7.26667	7.36667	7.3	7.48333	7.26667	7.36667
SD	0.557375	1.38768	0.948156	0.830462	0.896103	1.10393	1.03859	1.08012	1.38082	1.10529	1.16046	0.773089	0.803534	1.77276	1.2875	1.69873	1.20789	1.1583	1.24807	1.01078	1.06474	1.66933	1.22257	1.16103	0.722265	1.69784	1.14134
SE	0.2275	0.566402	0.387002	0.338964	0.365756	0.450585	0.423914	0.440867	0.5636	0.451139	0.473657	0.315547	0.327973	0.723574	0.525512	0.693357	0.493017	0.472777	0.509414	0.412561	0.434587	0.68136	0.499006	0.473891	0.294802	0.692997	0.465855
female	normal	1C62-3*	1C62C1	1C62-2*	1C62-1*	1Cm2-3*	1Cm2C1	1Cm2-2:	1Cm2-1*	1C12-3*	1C12C1	1C12-2*	1C12-1*	1-2*2-3*	1-2*2C1	1-2*2-2*	1-2*2-1*	1-1*2-3*	1-1*2C1	1-1*2-2*	1-1*2-1*	1C12C3	1C12C6	1-2*2C3	1-2*2C6	1-1*2C3	1-1*2C6
	7.4	6.6	7.3	6.4	7.7	7.3	7.4	7.6	7.3	7.3	7.7	7.3	7.7	7.4	5.8	7.8	6.6	5.6	7.3	7.4	8.3	7.3	6.6	7.3	7.3	7.8	7.4
	8	6.1	6.1	7	6.3	5.6	8	5	5.6	6.4	6.3	6.6	5.5	7	5	5.4	6.4	7	6.8	6.3	6	6.4	6.5	5	5.8	6.1	5.7
	8.3	8	8.6	8.3	8	8.9	8.3	8.9	9	7.9	8.1	8.5	8.8	8.4	8.5	8.9	8	8.3	8	8.2	9.2	8.1	8	9.3	8.5	8.5	8.7
	6	5.9	8.4	6.8	7	7	5.9	6.7	7.4	7	7	6.1	7	6.1	9.2	7	6.3	6.9	6.6	7.5	5	7	6.3	7.5	7.5	7	7.4
	6	7.5	6.8	7.2	6.1	6	6	6.5	6.8	6.7	6.2	6.4	6.1	7.3	6.3	6	7.1	7.1	6.7	6.8	6.8	6.5	7.1	5.7	6.8	5.7	6.9
	8.3	8.6	8.9	8	7.8	8.5	8.4	8.7	8.5	8.1	7.8	9	7.8	8.1	8.9	8	8.3	8.8	8.3	8.3	9	7.9	8.2	9.1	8.8	8.9	8.4
Ave	7.33333	7.11667	7.68333	7.28333	7.15	7.21667	7.33333	7.23333	7.43333	7.23333	7.18333	7.31667	7.15	7.38333	7.28333	7.18333	7.11667	7.28333	7.28333	7.41667	7.38333	7.2	7.11667	7.31667	7.45	7.33333	7.41667
SD	1.08382	1.08704	1.11967	0.727782	0.811788	1.31365	1.12724	1.47468	1.21436	0.668331	0.808497	1.18898	1.20789	0.818332	1.79713	1.31212	0.851861	1.13387	0.719491	0.778246	1.71396	0.704273	0.808497	1.73944	1.10408	1.29099	1.07966
SE	0.442376	0.443692	0.457009	0.297054	0.331342	0.536182	0.460097	0.601908	0.495657	0.272788	0.329999	0.485297	0.493017	0.334013	0.733521	0.53556	0.347698	0.462805	0.29367	0.317651	0.699576	0.287458	0.329999	0.709977	0.450646	0.526937	0.440678

## Sheet: Fig1f
Male	normal	1C62C3	1C62C6	1Cm2C3	1Cm2C6
	7.3	9.8	9.8	11.3	11.3
	6.5	9.3	9.4	9.3	9.3
	8	9.5	9.5	9.4	9.4
	7.5	9.8	9.9	9.8	9.8
	7.3	9.6	9.8	11.1	11.1
	8	11.8	11.8	11.8	11.8
Ave	7.43333	9.96667	10.0333	10.45	10.45
SD	0.557375	0.917969	0.886942	1.07842	1.07842
SE	0.2275	0.374681	0.362017	0.440173	0.440173
female	normal	1C62C3	1C62C6	1Cm2C3	1Cm2C6
	7.4	10.3	10.2	10.4	10.4
	8	9.7	9.7	9.8	9.8
	8.3	9.6	9.8	10.8	12.8
	6	8.3	8.7	8.4	8.4
	6	9.7	9.7	10.1	10.1
	8.3	11.8	10.9	11.8	11.8
Ave	7.33333	9.9	9.83333	10.2167	10.55
SD	1.08382	1.14018	0.720185	1.12857	1.55145
SE	0.442376	0.465378	0.293953	0.46064	0.633245

## Sheet: Fig2a
Male	normal	1C62C3	1C62C6	1Cm2C3	1Cm2C6
	2.062	0.457	0.458	0.253	0.844
	1.483	0.196	0.196	0.245	0.195
	0.478	0.267	0.268	0.266	0.267
	0.192	0.437	0.436	0.253	0.254
	0.784	0.436	0.409	0.348	0.347
	1.139	0.253	0.405	0.47	0.471
	1.281	0.502	0.501	0.494	0.493
	0.58	0.446	0.445	0.076	0.075
Ave	0.999875	0.37425	0.38975	0.300625	0.36825
SD	0.610365	0.115909	0.103642	0.13502	0.236711
SE	0.272972	0.0409799	0.0366429	0.0477366	0.0836901
female	normal	1C62C3	1C62C6	1Cm2C3	1Cm2C6
	2.279	0.32	0.251	0.321	0.319
	1.348	0.383	0.216	0.383	0.382
	0.282	1.116	1.117	0.318	0.317
	0.449	0.449	0.28	0.448	0.447
	1.368	0.383	0.318	0.384	0.382
	1.497	0.309	0.815	0.318	0.317
	0.037	0.002	0.003	0.216	0.271
	0.74	0.33	0.318	0.933	0.28
Ave	1	0.4115	0.41475	0.415125	0.339375
SD	0.75152	0.314543	0.363728	0.219952	0.0595625
SE	0.265702	0.111208	0.128597	0.0777649	0.0210585

## Sheet: Fig2b
Male	normal	1C62C3	1Cm2C3	1C62C6	1Cm2C6
	2.128	0.011	0.043	0.012	0.043
	1.759	1.439	0.152	0.435	0.152
	0.221	0.685	0.011	0.453	0.012
	0.216	0.402	1.439	0.078	0.435
	0.677	0.686	0.685	0.648	0.453
	1.139	1.125	0.401	0.453	0.402
	1.381	0.041	1.242	0.078	0.077
	0.479	0.399	1.125	0.064	0.644
Ave	1	0.5985	0.63725	0.277625	0.27725
SD	0.718154	0.497588	0.571378	0.244759	0.235086
SE	0.321178	0.175924	0.202013	0.0865355	0.0831156
female	normal	1C62C3	1Cm2C3	1C62C6	1Cm2C6
	2.629	0.126	0.009	0.127	0.586
	1.223	1.553	0.499	0.014	0.126
	0.121	0.541	0.126	0.756	0.499
	0.483	0.858	1.027	0.845	0.009
	1.074	0.54	0.541	0.452	0.541
	1.704	0.706	0.858	0.105	0.452
	0.035	0.033	1.456	0.032	0.128
	0.731	1.062	0.705	0.106	0.417
Ave	1	0.677375	0.652625	0.304625	0.34475
SD	0.865859	0.493501	0.471796	0.335326	0.221937
SE	0.306127	0.174479	0.166805	0.118556	0.0784665

## Sheet: Fig2c
	Ins1-Luc	1C6-Luc	1Cm-Luc
/DNA	1.07895	0.227147	0.189841
/DNA	0.968421	0.232071	0.188613
/DNA	0.952632	0.21422	0.379269
Ave	1	0.224479	0.252574
SD	0.0688247	0.00921992	0.109722
SE	0.0397371	0.00532328	0.0633501

## Sheet: Fig2d
					Pdx1+NeuroD				Pdx1+NeuroD+MafA
	Ins1-Luc	1C6-Luc	1Cm-Luc		Ins1-Luc	1C6-Luc	1Cm-Luc		Ins1-Luc	1C6-Luc	1Cm-Luc
/DNA	1.07895	0.227147	0.189841		8.21441	0.939228	1.25982		17.7194	1.46466	2.58416
/DNA	0.968421	0.232071	0.188613		6.14544	1.3182	0.939228		17.7194	2.38341	1.34892
/DNA	0.952632	0.21422	0.379269		5.028	0.953568	2.16115		13.1103	1.44418	1.23933
Ave	1	0.224479	0.252574		6.46262	1.07033	1.4534		16.183	1.76408	1.72414
SD	0.0688247	0.00921992	0.109722		1.61671	0.214778	0.633543		2.66105	0.536448	0.746813
SE	0.0397371	0.00532328	0.0633501		0.933436	0.124006	0.365787		1.53641	0.309728	0.431185

## Sheet: Fig2e
	Ins2-Luc	2C3-Luc	2C6-Luc
/DNA	1.07895	0.172186	0.1128
/DNA	0.968421	0.16881	0.107298
/DNA	0.952632	0.147427	0.100878
Ave	1	0.162808	0.106992
SD	0.0688247	0.0134264	0.00596687
SE	0.0397371	0.00775197	0.00344508

## Sheet: Fig2f
					Pdx1+NeuroD				Pdx1+NeuroD+MafA
	Ins2-Luc	2C3-Luc	2C6-Luc		Ins2-Luc	2C3-Luc	2C6-Luc		Ins2-Luc	2C3-Luc	2C6-Luc
/DNA	1.04473	0.172186	0.1128		4.11745	1.55377	1.36224		15.6709	1.25982	1.55992
/DNA	1.02424	0.16881	0.107298		5.1212	1.11335	1.14408		15.3636	2.16832	1.96347
/DNA	0.931034	0.147427	0.100878		4.00376	1.15842	1.9563		13.4175	1.13691	1.44418
Ave	1	0.162808	0.106992		4.41413	1.27518	1.48754		14.8173	1.52168	1.65586
SD	0.0605978	0.0134264	0.00596687		0.614971	0.242319	0.420358		1.22195	0.563366	0.272614
SE	0.0349872	0.00775197	0.00344508		0.355064	0.139907	0.242701		0.705517	0.325269	0.157398

## Sheet: Fig3c
normal M	male	female
	1.023	2.12829
	1.502	1.75892
	2.837	0.998
	1.833	1.983
	2.983	2.877
	0.882	1.138
	0.987	2.313
	2.5113	1.983
Ave	1.81979	1.8974
SD	0.859816	0.610046
SE	0.303991	0.215684
1C62C6
	0.83259	0.0209477
	0.355994	0.826274
	0.485672	0.860081
	0.794735	0.147878
	0.745197	1.23065
	0.737388	0.860081
	0.612894	0.147878
	0.211598	0.122354
Ave	0.597009	0.527018
SD	0.225369	0.465045
SE	0.0796799	0.164418

[truncated: 27 more sheets: Fig3de, Fig3fg, Fig3h, Fig3i, Fig3j, Fig3k, Fig4c, Fig4de, Fig4fg, Fig4h, Fig4i, Fig4j, Fig4k, Fig5c, Fig5de, Fig5fg, Fig5h, Fig5i, Fig5j, Fig5k …]
